# Supplementary material for: Copeptin for risk stratification in non-traumatic headache in the emergency setting: a prospective multicenter observational cohort study
Source: J Headache Pain. 2017 Feb 13;18(1):21. doi: 10.1186/s10194-017-0733-2 (PMC5307398; doi:10.1186/s10194-017-0733-2)
Supplement: Additional file 1: — Spreadsheet of study data. (XLSX 57 kb) [file 10194_2017_733_MOESM1_ESM.xlsx]

## Sheet: multivariables
ID	lncopeptin	2°serious	age>50	Age	Gender	Focal-neurol	thunderclap	scenario4	lnD-Dimer	lnFibrinogen	lnCRP	lnLeuk	compEndpoint
A003	2.5185	0	0	42	1	0	0	0		0.641854		1.64866	0
A004	2.11854	0	0	39	0	0	0	1		0.955511		2.12823	0
A005	1.51951	0	0	44	1	0	0	0		0.875469	2.54945	1.50408	0
A006	1.62018	0	1	60	0	0	0	1	-1.51413	1.09861		1.6864	0
A007	0.963174	0	0	39	0	0	0	0		0.955511		2.68102	0
A008	2.13641	1	0	19	0	0	0	0		0.993252		2.36085	1
A009	1.38554	0	0	34	1	0	0	0		1.06471		2.10413	1
A011	4.3659	0	0	30	1	0	0	0		0.875469		2.37955	0
A012	0.622188	0	0	40	0	0	0	0	-1.42712	1.25276		1.50408	1
A013	2.08976	1	1	57	0	0	1	0	-0.798508	1.43508	1.50408	2.35138	1
A014	1.49245	0	0	43	1	0	0	0	-0.0725707	1.8563	4.01638	1.41099	0
A015	3.67757	0	1	61	0	1	0	0	-0.248461	1.41099	1.84055	2.12823	0
A016	1.36379	1	0	46	1	0	0	0	-1.66073	1.4816	2.63189	2.28238	0
A018	1.37473	0	1	69	1	1	0	0	-0.562119	0.788457		1.74047	1
A020	1.84055	0	0	22	0	0	0	0	-1.10866	1.72277	4.59613	1.97408	0
A021	1.17773	0	0	19	0	0	0	0	-0.941609	1.22378	3.24649	1.43508	0
A022	3.6025	0	1	51	0	1	0	0		0.993252		2.55723	1
A024	1.08586	0	1	60	0	0	0	0	-0.755023	1.06471		2.14007	0
A025	0.82022	0	1	80	0	1	0	0	-0.597837	1.28093		2.02815	0
A026	1.80105	1	1	59	0	1	1	0	-1.17118	1.09861	2.26176	2.11626	1
A027	1.37927	1	1	66	0	0	0	0	0.14842	1.02962	2.52573	2.37955	1
A028	1.41585	0	1	53	1	0	0	0	0.908259	1.41099	2.15176	1.43508	1
A029	2.15432	0	0	43	0	0	0	0		1.22378	1.16315	2.06686	0
A030	1.97325	0	1	80	1	0	0	0	-0.597837	1.62924	3.8373	1.79176	1
A031	1.1233	1	0	36	1	0	0	0	-1.66073	1.16315	1.16315	1.70475	0
A032	1.5592	0	0	38	0	0	0	0				2.18605	0
A033	2.82613	0	0	27	1	0	0	1	-0.755023	0.832909		2.06686	0
A034	0.697637	0	0	38	0	0	0	0		0.832909		2.3979	1
A035	0.990284	0	0	25	0	0	0	0	-1.56065	0.741937		2.4248	0
A036	5.27146	0	0	30	1	0	0	1	-1.23787	1.16315		2.00148	0
A037	0.743365	0	0	38	0	0	0	0					0
A039	2.3665	1	1	51	1	0	0	1	-0.776529	1.09861	1.1314	1.94591	1
A040	1.85207	0	1	70	1	0	0	0		0.993252	1.25276	1.66771	1
A041	1.32522	0	0	30	1	0	0	0	-1.10866	1.16315	1.30833	1.90211	0
A043	0.900568	1	1	63	1	0	0	0	0.0676586	0.875469		1.72277	0
A044	1.0862	1	1	79	0	0	0	0	-1.27297	1.19392		2.28238	1
A045	1.65747	0	0	39	1	0	0	0					1
A046	2.14453	0	1	58	0	0	0	1		1.36098		1.90211	1
A047	1.05744	0	1	77	0	0	0	0	-0.733969	1.30833		2.17475	1
A048	1.18142	0	0	27	0	0	0	0		0.741937		1.74047	0
A049	0.406798	0	0	45	0	0	0	1		0.993252	1.64866	2.0149	0
A051	0.85399	0	1	60	0	0	0	0		1.38629	1.98787	1.93152	0
A053	1.35789	0	1	67	0	0	0	0	-0.693147	1.36098	1.62924	1.8563	0
A054	1.87026	0	0	24	0	0	0	0	-1.17118	1.09861	1.80829	2.28238	0
A055	3.16252	1	1	79	1	0	1	0	-0.776529	1.60944	2.47654	2.16332	1
A057	2.69598	0	1	55	1	0	0	0	-1.13943	1.19392		1.6864	1
A059	1.35669	0	0	45	0	0	0	0	-1.34707	0.832909		1.80829	0
A060	0.744315	0	0	23	0	0	0	1	-1.66073	0.875469	2.00148	2.09186	0
A061	1.22583	1	0	44	1	0	1	0		0.993252		1.77495	1
A062	0.850151	0	0	40	0	0	0	1					0
A063	1.62924	0	0	30	0	0	1	0	-1.34707	0.955511	1.62924	2.16332	1
A065	1.75786	0	0	47	0	0	0	1		0.955511		2.09186	1
A066	1.36046	1	1	63	1	0	0	0		1.09861		2.04122	1
A067	1.34365	0	0	31	1	0	1	0		0.993252	1.62924	1.88707	0
A068	1.90211	0	0	44	1	0	0	0	-0.867501	1.60944	4.17899	2.02815	1
A069	1.98787	0	0	26	0	0	0	1	-1.20397	0.788457		1.64866	0
A070	2.89591	1	0	43	0	0	1	0	-0.634878	0.741937		2.27213	0
A071	1.60944	0	1	70	1	1	0	0		1.16315		1.64866	0
A073	1.12493	0	0	37	0	0	0	1	-0.994252	1.25276	1.52606	2.11626	0
A074	1.64866	1	0	38	0	0	0	1	0.955511	1.52606	3.3673	2.38876	1
A075	0.952816	0	1	58	1	0	1	0	-1.27297	0.993252		2.24071	0
A076	1.98787	1	1	56	1	0	1	0					0
A077	2.02815	0	1	54	1	0	0	0	1.74397	1.45862	3.26576	1.09861	0
A078	1.26836	0	1	79	0	0	0	1				2.06686	1
A079	1.53579	0	1	65	0	0	0	0	-1.13943	1.06471	1.60944	2.04122	0
A080	1.72277	1	1	62	0	1	1	0	-1.42712	1.335	2.97553	2.09186	1
A081	2.55723	1	1	75	1	0	0	0				1.43508	1
A082	2.12823	0	0	20	0	0	0	0	-0.494296	0.832909		2.40695	0
A083	1.45862	0	0	35	0	1	0	0		0.993252		1.93152	0
A085	0.916291	0	1	54	1	0	0	0	-1.42712	1.02962		1.74047	1
A086	1.50408	0	0	31	0	0	0	1	-0.967584	1.19392		1.84055	0
A087	2.58022	0	0	25	1	0	0	0		0.955511		2.15176	0
A088	0.788457	0	0	30	1	0	0	1	-0.820981	0.993252	3.26194	1.80829	0
A089	0.182322	0	0	32	0	0	0	0	-1.38629	0.832909		1.45862	0
A090	0.182322	0	0	24	0	0	0	0					0
A091	1.4816	0	0	23	1	0	0	0					0
A092	0.916291	1	0	31	0	0	0	1		0.955511	1.335	1.8718	0
A093	1.8563	0	0	37	0	0	0	1					0
A095	0.955511	0	0	24	0	0	0	0	-0.733969	1.28093		2.05412	0
A096	1.06471	0	1	78	1	0	0	0	-0.0725707	1.06471		1.80829	1
A097	2.27213	0	0	40	0	0	0	0			1.6864	2.23001	0
A098	1.64866	0	1	76	0	0	0	0	-0.385662	1.38629	2.67415	1.91692	0
A099	1.8718	0	1	55	1	0	0	0		0.916291		1.62924	0
A100	1.41099	0	1	69	0	0	0	0	-1.27297	1.36098		1.72277	0
A102	2.11626	1	1	73	1	0	0	0	-0.634878	1.64866	2.56495	2.43361	0
A103	2.66723	0	0	39	1	0	0	0		1.19392		2.18605	0
A104	1.45862	0	0	48	0	0	0	0	-0.776529	1.25276		2.25129	0
A105	1.82455	1	0	35	0	0	1	0			2.06686	2.24071	1
A107	1.52606	0	0	26	0	0	0	0	-1.60944	0.788457		2.07944	0
A108	1.38629	0	0	33	0	0	0	0	-1.13943	1.82455	3.20275	2.54945	0
A109	0.641854	0	0	25	0	0	0	0		0.955511		2.26176	0
A110	1.94591	1	1	67	1	0	0	0	-1.46968	1.43508	2.30259	2.26176	0
A111	1.30833	0	1	54	0	0	0	0	-1.60944	1.06471		1.38629	0
A112	1.09861	0	1	51	0	0	0	0		1.02962		2.15176	0
A113	1.56862	0	0	27	0	0	0	0					0
A116	0.993252	0	0	19	0	0	1	0		1.19392	2.27213	2.34181	0
A119	1.50408	0	1	78	1	0	0	0	-0.994252	1.335		1.77495	0
A120	1.1314	0	0	29	0	0	0	0		0.693147		2.12823	0
A121	2.15176	0	1	58	1	0	1	0	-0.385662	1.43508	3.11352	2.05412	0
A122	0.741937	0	0	47	0	0	0	1	0.476234	0.916291		1.43508	0
A123	1.70475	1	1	60	1	0	0	0		0.693147		1.54756	1
A124	0.741937	0	0	43	1	0	0	1	-1.66073	1.28093	1.09861	2.33214	0
A125	1.38629	1	1	56	1	1	0	0	-0.673345	1.41099	1.58924	1.96009	1
A126	2.10413	0	1	62	0	1	0	0	-0.597837	1.06471		2.07944	1
A127	2.04122	0	0	46	1	0	0	0		0.832909		2.31254	0
A128	1.79176	0	1	59	0	0	0	0	-0.967584	1.45862	3.01062	2.17475	0
A130	0.875469	0	1	58	0	0	0	1		0.993252	1.09861	2.19722	0
A131	0.587787	0	0	35	1	0	0	0		0.955511		1.60944	0
A133	1.91692	1	1	70	0	1	0	0		1.30833	2.00148	2.02815	1
A134	1.25276	0	0	39	0	1	0	0	-1.51413	1.02962		2.0149	0
A135	2.20827	1	1	72	1	1	1	0	-0.0943107	1.25276	2.49321	1.96009	1
A136	0.875469	0	1	58	0	0	0	0	0.727549	0.993252	2.70805	2.12823	1
A137	0.470004	0	0	29	0	0	0	0	-1.51413	1.58924	2.23001	2.25129	0
A139	1.335	0	1	67	0	0	0	1	-1.17118	1.64866	2.04122	2.10413	0
A140	0.693147	0	1	51	0	0	1	0	-1.56065	1.02962	1.09861	1.66771	0
A144	1.02962	0	0	18	0	0	1	0	-0.916291	1.41099	2.35138	2.32239	0
A145	0.788457	0	0	36	1	0	1	0		0.916291		2.38876	0
A147	1.19392	0	0	18	0	0	0	1		0.916291	1.09861	1.64866	0
A148	5.04986	1	1	65	0	1	1	0	-0.84397	1.02962		2.27213	1
A149	1.91692	0	0	25	1	0	1	0		0.832909		1.91692	1
A150	1.36098	0	0	41	1	0	0	1		0.916291		1.79176	0
A151	1.90211	0	0	26	1	0	0	1		1.06471		2.04122	1
A152	2.40695	0	0	37	0	0	0	1	-1.66073	0.832909	1.09861	2.28238	0
A155	1.28093	0	0	24	1	1	0	1		0.916291	1.09861	2.05412	1
A156	2.66723	0	1	53	0	1	0	1	-0.891598	0.955511		1.335	1
A157	0.875469	0	0	32	1	1	0	1	-1.02165	1.22378	1.38629	1.96009	0
A158	1.06471	0	0	36	0	0	0	1	-0.562119	1.45862			1
A159	1.54756	1	0	49	0	1	0	0	-0.544727	1.02962	1.09861	1.8563	1
A161	0.875469	0	0	36	1	0	1	0	-1.66073	1.28093	1.30833	2.0149	0
A162	1.90211	0	1	52	0	0	0	0	-1.02165	1.28093	2.15176	2.33214	1
A166	1.45862	0	0	27	0	0	0	1	-1.66073	1.1314	1.09861	1.66771	0
A167	1.90211	0	0	24	0	0	1	0	-1.66073	1.02962	1.09861	1.97408	1
A168	2.29253	0	1	57	1	0	0	1	-0.0512933	1.4816	3.19048	2.05412	1
A169	4.58701	0	0	31	0	0	0	1	-1.66073	0.641854	1.09861	1.90211	0
A170	2.84491	1	1	56	0	0	0	1	-0.616186	1.43508	2.58022	2.18605	0
A171	4.28221	0	0	33	0	0	0	1	-1.66073	0.693147	1.09861	2.00148	0
A172	0.405465	0	1	60	1	0	0	1	-0.562119	1.22378	1.80829	1.90211	0
A174	1.28093	0	0	20	0	0	0	0	0.512824	1.22378	4.36055	1.30833	1
A175	0.405465	0	0	23	0	0	1	0	-0.755023	1.09861	1.09861	2.4681	0
A177	1.72277	1	1	60	0	0	0	0		1.02962	1.09861	1.90211	0
A178	2.64617	0	0	30	0	0	0	1	-1.66073	0.875469	1.09861	1.66771	0
A179	1.36098	0	1	50	0	1	0	1	-0.693147	1.02962	1.09861	1.93152	1
A181	1.335	0	0	47	1	0	0	1		0.993252	1.09861	2.30259	0
A182	1.80829	0	0	31	0	1	0	0		1.09861	1.09861	1.96009	1
A183	0.875469	1	0	30	0	0	0	0	-0.755023	1.09861	1.8718	1.8563	1
A184	1.1314	0	1	74	0	0	0	1	-1.04982	0.993252	1.09861	2.02815	0
A185	-0.105361	0	1	64	0	0	0	1	-0.261365	1.56862	2.59525	1.72277	0
A186	2.59525	0	1	69	0	0	0	0	-1.13943	1.50408	2.77259	1.8718	0
A187	3.68387	0	0	18	1	0	0	0	-1.66073	1.36098	1.25276	2.64617	0
A188	1.06471	0	0	18	1	1	0	1	-1.66073	0.470004	1.09861	1.58924	1
A189	0.641854	0	1	61	0	1	0	1	-0.693147	1.22378	1.09861	2.09186	1
A190	1.1314	0	0	22	0	0	0	1	-1.27297	1.06471	1.09861	2.05412	0
A192	1.54756	0	0	40	1	0	0	0	-1.66073	0.955511	1.09861	2.20827	0
A193	0.875469	0	0	25	0	0	0	1	-1.20397	0.955511	1.09861	2.02815	0
A194	1.19392	0	0	28	0	0	0	1	-0.210721	1.38629	2.77259	2.10413	0
A195	1.28093	0	1	56	0	0	1	0				1.75786	0
A196	2.75366	1	0	41	1	1	1	0	-1.34707	1.30833	1.91692	1.93152	1
A197	1.70475	1	1	61	1	1	1	0	-1.34707	1.30833	1.91692	1.93152	1
A198	2.82138	1	0	46	1	1	1	0	-1.04982	1.4816	2.05412	2.09186	1
A199	1.45862	0	0	37	0	0	0	0	-1.66073	1.43508	1.54756	1.82455	0
A200	0.993252	1	0	43	0	0	1	0	-0.446287	0.955511	1.09861	1.88707	1
A201	1.52606	0	1	62	1	0	0	1	-1.34707	0.955511	1.09861	1.335	0
A202	0.875469	0	1	62	1	1	1	0		1.25276	2.11626	1.8563	1
A203	3.3322	1	1	86	0	1	1	0	0.824175	1.43508	1.09861	2.47654	0
A204	0.470004	0	0	35	0	0	0	0		1.41099	1.09861	2.29253	0
A205	2.60269	1	1	77	1	0	0	0	-1.66073	1.98787	3.84588	2.44235	1
A206	3.06805	0	0	28	0	0	0	1	-1.46968	0.916291	1.09861	1.93152	0
A207	3.28091	1	1	64	0	1	1	0	-1.34707	1.19392		1.1314	1
A209	1.80829	0	0	19	1	0	0	1	-1.66073	0.641854	1.09861	1.8563	0
A210	2.24071	1	1	79	1	0	1	0	0.832909	0.993252	1.09861	1.72277	1
A211	0.641854	0	0	27	0	1	0	1	-0.84397	1.1314	1.09861	2.02815	0
A213	0.788457	0	1	62	0	0	0	0	-0.693147	1.09861	1.09861	1.8563	0
A214	1.38629	0	0	20	0	0	0	0			2.66026	2.15176	1
A215	0.641854	0	0	29	0	0	0	0	-1.60944	1.16315	1.09861	2.31254	0
A216	1.93152	0	1	65	1	0	0	1	-0.510826	1.02962	2.3979	1.70475	0
A217	3.39786	0	1	54	1	0	0	0	0.647103		4.51743	2.5177	0
A218	4.8828	1	1	60	0	1	1	0	-0.0202027	1.54756	1.98787	2.72785	1
A219	1.54756	0	0	26	1	0	0	1	-1.66073	0.693147	1.09861	2.0149	0
A220	3.20275	0	1	89	1	1	0	1	1.47476	1.60944	2.6174	2.23001	1
A221	1.58924	0	1	51	1	0	0	1	-0.776529	1.41099	1.93152	1.88707	0
B001	1.65556	1	0	24	1	0	0	1		0.993252	-0.510826	2.37955	0
B002	1.295	0	0	23	0	0	0	0	-1.13943	1.36098			0
B003	1.2692	0	0	23	1	0	1	0	-1.07881	0.587787		1.96009	0
B004	1.38204	0	0	19	1	0	0	0					0
B005	1.60201	0	1	55	0	0	0	1	-0.210721	1.19392	0.182322	1.74047	0
B006	1.09761	0	1	64	0	1	0	0			-0.693147	1.80829	1
B007	1.25675	0	1	75	0	0	0	0		0.916291	0.470004	1.66771	0
B008	0.985444	0	1	80	0	0	0	0	0.0392207	1.02962	-0.510826	1.82455	0
B009	1.48115	0	0	32	1	1	0	0	-0.867501		-0.105361	1.98787	0
B010	1.0431	0	0	46	0	1	1	0		1.1314	-0.105361	2.15176	1
B011	1.60603	1	1	56	1	0	1	0				2.10413	0
B012	1.10988	0	0	25	0	0	1	0	-0.967584	0.832909	0.587787	2.10413	0
B013	3.57066	1	0	34	1	1	0	0	-0.210721	0.916291	-1.20397	2.15176	0
B014	1.2706	0	0	27	0	0	0	0		0.916291			0
B015	0.358374	0	1	60	0	0	0	1		0.875469	-0.693147	1.8718	0
B016	2.0113	1	1	58	1	1	0	1	-0.634878	0.993252		1.335	1
B017	3.53544	1	0	27	1	0	0	0		0.641854	3.81551	2.31254	0
B018	1.6936	0	0	47	0	0	0	1		1.02962			0
B019	1.17496	0	0	36	0	0	0	0	-0.673345	1.19392	1.96009	2.06686	0
B020	2.83732	0	1	77	0	1	0	0	0.329304	1.52606	4.28082	2.18605	0
B021	1.63686	0	0	39	1	0	0	1					0
B023	0.783445	0	1	56	0	0	0	0	2.06686	1.1314		2.05412	0
B024	1.80665	0	0	47	0	0	0	1	-1.04982	1.02962	-0.105361	2.31254	0
B025	1.61363	0	0	26	1	0	0	0		1.02962	-0.916291	1.64866	0
B026	1.33237	0	0	19	1	0	0	0		1.09861	1.97408	1.58924	0
B027	1.22201	0	0	38	1	0	0	1		0.916291	-0.223144	2.25129	0
B028	2.04653	1	1	62	1	0	0	0	1.11186	1.45862	2.91235	2.43361	0
B029	2.29797	1	0	21	0	0	0	1		1.19392	-1.20397	2.0149	0
B030	0.926637	0	1	63	0	0	1	0	-0.462035	2.11626		2.11626	0
B031	1.68806	0	0	46	1	0	0	0			2.5177	1.09861	0
B032	4.88204	1	1	71	1	0	1	0	0.703098	0.788457	0.182322	2.96527	0
B033	1.80006	1	1	84	0	1	0	0	-0.462035	1.54756	3.79324	2.35138	0
B034	2.06547	0	1	68	0	1	0	1	-0.820981	1.16315	1.90211	2.02815	0
B035	1.5874	0	0	39	1	0	0	1					0
B036	2.54003	0	1	71	0	0	0	0		1.41099	2.52573	2.26176	0
B037	0.834213	0	0	36	0	0	0	1		0.788457	0.0953102	2.05412	0
B038	2.16699	0	0	45	1	0	0	1		1.06471	0.0953102	2.72785	0
B039	1.86206	1	0	47	1	1	1	0			0.955511	2.15176	1
B040	2.09137	0	0	34	1	0	0	0			2.47654	2.19722	0
B041	1.09293	0	0	25	0	0	0	0			2.25129	2.15176	0
B042	1.335	0	1	58	0	0	0	0	-0.820981	0.832909	0.693147	2.0149	0
B043	1.57774	0	0	38	0	0	0	0	-0.287682	0.641854			0
B044	1.47155	0	0	47	0	0	0	0	-1.04982	0.993252	-0.693147	2.16332	0
B045	1.96599	1	0	43	0	1	0	0	-0.462035	1.06471		1.41099	0
B046	1.25846	0	0	25	1	1	0	1	-1.04982	2.07944	3.95508	2.45959	0
B047	1.19785	0	0	43	0	1	0	0	-1.20397	1.02962	0.470004	2.00148	0
B048	2.08716	1	1	50	1	0	0	0	0.371564	1.1314	1.28093	1.66771	0
B049	0.682086	0	0	37	0	0	0	0		0.875469	0	1.98787	0
B050	0.885832	0	1	60	0	1	0	0		0.916291	-1.20397	2.78501	0
B051	2.74983	0	0	25	1	0	0	1		0.741937	-0.356675	2.20827	0
B052	2.01703	0	0	24	1	0	1	0		0.955511	0.875469	2.19722	0
B053	1.20087	0	0	18	1	0	0	0			-0.223144	2.56495	0
B054	1.01414	1	0	46	0	0	0	0	0.300105	1.30833	1.6864	2.14007	0
B055	0.7807	0	0	39	0	0	0	0					0
B056	0.637106	0	1	72	0	0	0	0					0
B057	2.28065	1	0	43	0	0	0	0		1.02962	-0.916291	2.4681	0
B058	3.22087	0	0	46	1	0	0	0		1.19392	2.28238	2.34181	0
B059	1.59737	1	0	18	1	1	0	1		0.530628	-0.510826	2.26176	0
B060	2.24771	0	0	34	0	1	0	0	-0.967584		-0.693147	1.88707	0
B061	2.42392	1	1	86	0	1	0	0	-0.462035	1.45862	3.00568	2.10413	0
B062	1.71811	0	1	53	0	0	0	1	-1.20397	1.36098			0
B063	1.79176	1	1	68	1	1	1	0	-0.653926	0.955511	0.741937	2.14007	0
B064	0.881285	0	0	40	0	0	0	1	-0.597837	0.993252	0.182322	1.96009	0
B065	0.888714	0	0	35	1	0	0	0	-0.967584	0.916291	-1.20397	1.84055	0
B066	1.68473	0	0	19	0	1	0	0		1.28093	1.19392	1.19392	0
B067	0.767327	0	0	28	1	0	0	1		0.788457	-0.916291	1.84055	0
B068	2.10267	0	0	48	0	1	0	1		0.832909	-0.223144	2.44235	0
B069	1.24271	0	1	50	0	0	0	0	-0.891598	1.45862	2.8679	2.3979	0
B070	1.37549	0	1	57	0	0	0	1					0
B071	0.817133	0	0	36	0	0	0	1	1.75094	1.38629	1.60944	2.94444	0
B072	1.38028	0	1	51	0	0	1	0	-1.20397	0.875469	0.993252	2.00148	1
B073	0.391366	0	0	43	0	0	0	1		1.02962		2.36085	0
B074	1.20537	0	0	22	0	0	0	0		0.916291			0
B075	1.55583	0	1	55	0	0	0	0	-1.10866	0.788457	-1.20397	1.62924	0
B076	0.677526	1	0	23	0	0	0	1		1.16315	2.06686	2.17475	0
B077	0.939226	0	1	74	0	0	0	0	-0.105361	0.993252	-0.916291	1.8718	0
B078	1.27787	0	0	33	0	0	0	1					0
B079	1.48365	0	1	61	1	0	0	1	-0.653926	1.22378	1.25276	1.74047	0
B080	0.53883	1	0	37	0	0	0	1	-0.967584	0.916291		1.60944	1
B081	1.00905	1	0	31	0	0	0	1	-0.891598	1.02962	-0.223144	1.96009	0
B082	1.72775	0	0	25	1	1	1	0		0.916291	-1.20397	2.2192	0
B083	3.26881	1	1	82	0	1	0	1	-0.162519	1.25276	0	2.15176	0
B084	1.09928	0	1	65	0	0	0	1	-0.820981	1.16315	2.09186	1.97408	0
B085	2.00283	1	0	39	1	1	0	0	-1.20397	0.875469	-0.916291	2.16332	0
B086	1.00686	0	1	65	0	1	0	0	-1.20397	1.06471	1.16315	1.56862	0
B087	1.2762	0	1	68	0	0	1	0	-0.562119	0.916291	0	1.62924	1
B088	1.62551	0	0	29	0	0	0	1	-1.20397	1.19392	0.641854	2.27213	0
B089	3.10234	0	0	34	0	0	1	0		0.916291	0.832909	1.82455	0
B090	0.669367	0	0	48	0	0	0	0	-1.10866	1.02962	1.66771	2.32239	0
B091	0.825928	0	0	25	0	0	0	1		1.16315	1.54756	2.14007	0
B092	2.07418	1	1	81	1	0	1	0	0.8671	1.25276	2.38876	4.21509	0
B093	1.41949	0	0	19	0	0	0	1	-0.71335		3.77276	2.0149	0
B094	1.66563	0	0	42	0	1	1	0	-1.20397	0.955511	0.693147	2.11626	1
B095	1.11809	0	1	66	1	0	0	1	-0.967584	0.993252	0.993252	1.80829	0
B096	1.12233	0	0	36	0	0	0	0	-1.10866	0.788457		2.06686	0
B097	0.107059	0	1	63	0	1	0	0	-1.10866	1.22378	0.788457	2.68785	0
B098	0.984323	0	1	53	0	0	0	0			3.19867	2.66723	0
B099	1.826	0	0	33	1	0	0	1		0.741937	-0.916291	2.0149	0
B100	0.56645	0	0	34	1	0	0	0		0.788457	0	1.64866	0
B101	2.25968	0	1	87	1	0	0	0	-0.301105	1.335	2.25129	1.8718	1
B102	1.73695	0	0	41	1	0	0	0	-0.385662	0.641854	2.85647	0.641854	0
B103	1.51951	1	1	71	1	0	0	0		1.09861	-0.693147	2.37955	0
B104	1.22876	0	0	30	0	0	0	0		1.06471	-0.356675	2.17475	0
B105	1.13719	0	0	28	0	0	0	0		0.832909	-0.510826	2.34181	1
B106	1.4994	0	1	60	1	0	0	0		0.916291	0.788457	1.80829	0
B107	0.860355	0	0	27	1	0	0	0		0.788457	-0.105361	2.34181	0
B108	1.46163	0	0	28	1	0	0	0		0.993252	0.336472	2.32239	0
B109	2.90581	1	1	74	1	0	1	0		0.788457	0.262364	1.8563	0
B110	1.05918	0	1	50	0	0	0	1		0.741937	-0.510826	1.84055	0
B111	1.54137	0	0	31	0	0	1	0	-1.20397	0.741937	-1.20397	1.74047	0
B112	-0.105361	0	0	26	0	0	0	0	-0.415515	1.02962	1.16315	2.15176	0
B113	1.07158	0	0	39	0	0	0	0		1.09861	-0.510826	2.61007	0
B114	1.21194	0	0	41	0	0	0	1		1.22378	1.25276	2.19722	1
B115	2.45445	0	0	40	1	0	0	1	-0.544727	1.19392	1.84055	1.98787	0
B116	1.82487	0	0	30	0	0	0	0		0.916291	1.4816	2.32239	0
B117	1.83514	0	0	48	0	0	0	0	0.71784	1.16315	2.06686	1.94591	0
B118	0.812263	0	1	65	0	0	0	0		1.06471	-1.20397	1.52606	0
B119	1.47591	0	1	67	0	0	0	0	0.223144	0.788457	1.22378	-0.223144	1
B120	0.960499	0	0	18	0	1	0	1		1.09861	-0.356675	2.00148	0
B122	2.25171	0	0	43	0	0	0	0		1.1314	1.19392	1.8563	0
B123	2.28717	0	0	21	0	0	0	0		0.875469	0.336472	2.18605	0
B124	1.22876	0	0	42	0	0	0	0	-1.02165	0.875469	0.0953102	2.41591	0
B125	1.62275	0	0	36	0	0	0	0		0.832909	-0.693147	2.50144	0
B126	1.38779	0	1	70	0	0	0	0	-1.07881	1.06471	0.955511	1.98787	0
B127	0.992511	0	0	33	0	1	0	0				2.00148	0
B128	1.40463	1	0	24	1	1	0	0		1.1314	-0.223144	2.34181	1
B129	1.17958	1	1	52	1	1	0	0		0.955511	0.0953102	1.91692	0
B130	0.435671	0	0	20	0	1	0	0			-0.916291	1.02962	0
B131	2.22765	0	1	66	0	0	0	0		1.02962	-0.510826	2.37024	0
B132	0.943517	0	0	45	1	1	0	0		0.641854		2.17475	0
B133	1.56339	0	0	27	1	1	1	0		0.587787	0.262364	2.09186	1
B134	0.001998	0	1	63	0	0	1	0	-0.941609	1.16315	0.470004	1.56862	0
B135	1.10459	0	1	58	0	0	0	0		0.993252	-0.916291	2.02815	0
B136	1.10393	0	0	35	0	1	0	1	-1.17118	0.993252		1.84055	1
B137	0.84415	0	1	59	1	0	1	0	0.806476	1.38629	3.03495	1.80829	0
B138	1.28647	0	0	38	0	0	0	0	-0.116534	1.41099	3.42426	2.45101	0
B139	1.42311	1	1	63	0	1	1	0		1.335	0.530628	2.07944	0
B140	1.13911	0	0	48	1	0	1	0		0.955511	1.16315	1.96009	0
B141	1.03176	0	0	24	0	0	0	1		1.06471	0.405465	2.00148	0
B143	0.590561	1	0		0	0	0	0	-1.07881	0.993252	1.335	2.26176	0
B144	1.78524	0	0	27	1	0	0	0	-0.994252	1.30833	3.90197	2.05412	0
B145	0.766862	0	0	35	0	0	0	1		1.09861		2.19722	0
B146	1.08181	1	0	36	1	0	0	0		1.30833	2.17475	2.67415	0
B147	1.67822	1	0	39	1	0	1	0	-1.20397	0.916291	0.470004	2.49321	1
B148	2.3988	0	1	53	0	0	0	0			-0.510826	2.04122	0
B149	2.19232	0	0	27	1	0	0	0		1.41099	3.93183	2.82138	0
B150	1.86129	0	0	18	0	0	0	1		0.955511	1.52606	1.50408	0
B151	1.38929	0	0	22	0	0	0	0	-0.198451	0.832909	0.182322	2.05412	0
B152	1.5043	0	0	23	1	1	1	0		1.36098	2.27213	1.54756	0
B153	1.98045	0	0	25	1	0	0	1		0.0953102	-0.916291	2.58022	0
B154	0.814922	0	0	46	0	0	1	0	-1.20397	1.16315	-0.105361	2.60269	0
B155	1.01196	0	1	51	0	0	0	1					0
B156	2.19956	1	0	48	0	1	0	0			2.99573	0.955511	1
B157	4.33651	0	1	52	0	0	0	1	-1.17118	1.02962	-1.20397	2.40695	0
B158	2.04498	0	0	43	1	0	0	0	-1.07881	1.16315	2.63906	2.26176	0
B159	2.25518	0	0	34	1	0	0	0		1.25276	2.30259	2.02815	0
B160	1.40315	0	0	22	1	0	1	0			1.09861	1.74047	0
B161	0.399447	0	0	25	0	0	0	0	-0.994252		1.98787	2.26176	0
B162	0.762207	0	0	21	1	0	1	0	-0.653926	1.06471			0
B163	0.645531	0	1	54	0	0	0	0	-1.02165	1.16315	1.77495	1.64866	0
B164	0.698135	0	0	31	0	0	0	1	-0.371064	0.832909			0
B165	1.40217	0	0	30	1	0	0	1	-1.17118	1.06471	4.3	2.94444	0
B166	1.53794	0	0	49	0	0	0	1	-1.20397	0.916291	-1.20397	1.94591	0
B167	0.902597	0	0	30	0	0	0	0		1.16315	0.587787	1.84055	0
B168	0.655964	0	0	37	0	0	0	0	-0.798508	1.06471			0
B169	2.27449	0	0	29	0	0	0	1					0
B170	1.82503	0	1	67	0	0	0	0	-1.10866	1.19392	1.06471	2.45101	0
B171	3.23475	1	1	53	0	0	1	0			1.8718	2.4248	1
B172	1.3666	0	0	18	0	0	0	0	-0.776529		2.18605	2.02815	0
B173	0.911881	1	0	48	0	0	1	0		0.875469	-0.510826	1.41099	0
B174	-0.693147	0	0	28	0	1	0	0	-0.967584	1.09861	0.530628	1.96009	0
B175	0.277632	0	0	29	0	0	0	1					0
B176	2.91126	0	0	37	0	0	0	0		0.693147		1.82455	0
B180	1.6525	0	0	43	1	0	0	0	-3.50656	1.09861	1.74047	2.24071	0
B181	0.78527	0	0	37	1	0	0	1	-1.02165	1.1314	1.45862	2.47654	1
B182	1.09694	0	0	38	1	0	0	0	-1.20397	1.09861	-0.105361	2.12823	0
B183	0.261595	0	0	46	0	0	0	0	-0.820981	1.16315	1.79176	0.530628	0
B189	1.66997	0	0	24	0	0	0	0	0.970779	1.335	3.32143	1.09861	0
B190	1.59026	0	0	41	0	1	1	0	-0.755023	0.993252	-1.20397	2.2192	1
B191	1.62295	0	0	39	1	0	0	0		1.09861	1.22378	2.36085	0
B192	0.992511	0	0	34	0	0	0	1			-0.105361	2.00148	0
B193	2.17849	0	1	51	0	0	1	0		0.788457	-0.510826	1.66771	0
B194	2.56032	1	1	58	1	1	0	0	-1.20397	1.09861	0.405465	2.27213	1
B195	1.24415	0	0	39	1	0	0	0		0.955511	-1.20397	1.74047	0
B196	2.0125	0	0	19	0	0	0	1		0.955511	-0.510826	2.67415	0
B198	1.29006	1	0	19	0	0	0	1		0.875469	-0.916291	1.80829	0
B199	1.57939	0	0	18	0	0	0	0	0.314811	1.335	4.38577	1.94591	0
B200	1.35119	0	1	54	0	0	0	0	-0.494296	0.993252	-1.20397	2.15176	0
B201	2.90032	0	0	27	1	0	0	0			0.262364	2.38876	1
B202	2.86619	0	1	58	1	0	0	0	0.113329	1.75786	5.73818	2.27213	1
B203	0.198851	0	0	37	0	0	0	1					0
B204	0.764537	0	0	37	1	0	0	1					0
B205	0.879212	0	0	44	0	0	0	0	-0.941609	0.916291	0.182322	1.96009	1
B206	1.13559	0	1	88	0	0	0	0	-0.385662	0.875469		2.20827	1
B207	1.60623	0	1	54	1	0	0	0	-0.693147	0.788457		2.0149	1
B208	0.643957	0	0	37	1	0	0	1	-1.20397	0.693147	-1.20397	2.26176	0
B209	1.8361	0	0	35	0	1	0	0	-0.693147	1.16315	2.52573	1.96009	1
B210	1.08451	0	0	36	1	0	0	0		0.788457	0.262364	2.20827	0
B211	3.67529	0	0	24	0	0	0	0	-1.20397	0.693147			0
B212	1.6421	0	0	32	1	0	0	0			3.2308	1.56862	0
B213	1.73501	0	0	32	1	0	1	0			1.25276	1.66771	0
B214	0.537078	0	0	47	0	0	0	0	-1.20397	0.955511	0.875469	2.37024	0
B215	1.00613	0	0	43	0	1	0	0	-0.755023	0.832909	-0.510826	1.77495	0
B216	1.01596	0	0	26	0	0	0	0			-0.693147	2.41591	1
B217	1.52779	0	1	71	0	0	0	0	-0.139262	1.02962	2.27213	1.36098	1
B218	0.470628	0	0	46	0	0	0	0	-1.20397	1.19392	2.61007	2.36085	0
B219	1.57485	0	0	41	0	1	1	0			1.64866	1.6864	1
B220	0.952044	0	0	43	0	0	1	0	1.03318	0.955511	0.693147	2.10413	0
B221	0.0392207	0	0	28	0	0	0	0	0.703098	1.19392	2.04122	1.62924	0
B222	0.759403	0	0	35	0	0	0	0	-1.17118	1.25276	1.52606	1.82455	0
B223	1.30454	0	0	19	0	1	1	0	-1.02165	0.788457	-0.356675	1.8563	0
